# Supplementary material for: Importance of the Two Dissimilatory (Nar) Nitrate Reductases in the Growth and Nitrate Reduction of the Methylotrophic Marine Bacterium Methylophaga nitratireducenticrescens JAM1
Source: Front Microbiol. 2015 Dec 24;6:1475. doi: 10.3389/fmicb.2015.01475 (PMC4689864; doi:10.3389/fmicb.2015.01475)
Supplement: Supplementary file 5 [file Table_3.XLSX]

## Sheet: Feuil1
Table S3. Relative level of transcriptomic reads of genes in the 67 kbp region containing all the denitrication genes
	Information was based on GenBank annotations (CP003390)
	*Normalization was performed based on mxaF (10130 normalized reads) set at 100
	length	Raw data reads			Normalized	Normalized*	Function
Locus tag	nt	Replicat 1	Replicat 2	Replicat 3	reads	to mxaF
Q7A_0430	186	1467	1800	1410	188.667	1.86246	Transposase, IS982 family
Nitric oxide reductase (Nor1)
Q7A_0431	774	6062	7197	6089	187.548	1.85142	nitric oxide reductase NorQ
Q7A_0432	1872	21539	23479	21961	268.452	2.65007	nitric oxide reductase NorD
Q7A_0433	1413	82003	101534	86171	1432.17	14.1379	nitric-oxide reductase NorB
Q7A_0434	450	30348	34921	31751	1617.67	15.9691	nitric-oxide reductase NorC
Q7A_0435	1557	31937	36098	32053	482.324	4.76134	NorR
Q7A_0436	576	11187	12194	11538	454.876	4.49038	NorE
Q7A_0437	228	4916	5975	5874	551.675	5.44596	hypothetical protein
Q7A_0438	1221	25764	27868	29444	510.506	5.03955	NnrS protein involved in response to NO
Q7A_0439	1008	43173	36901	44504	927.303	9.15403	molybdenum cofactor biosynthesis protein MoaA
Q7A_0440	282	13554	11874	14156	1053.23	10.3971	hypothetical protein
Nitrate reductase (Nar1), and regulator and transporter
Q7A_0441	1923	45244	51556	54223	589.257	5.81695	NarX sensor protein
Q7A_0442	663	14243	16304	14635	511.331	5.04769	NarL response regulator protein
Q7A_0443	123	1670	1675	1804	314.032	3.10002	hypothetical protein
Q7A_0444	1266	85807	42499	33460	958.726	9.46422	NarK1 Nitrate/H+ symporter
Q7A_0445	1611	90679	23907	12298	590.957	5.83373	NarK2 Nitrate/nitrite antiporter
Q7A_0446	3756	316513	81754	37666	870.833	8.59658	respiratory nitrate reductase subunit alpha NarG
Q7A_0447	1545	106448	24228	12914	697.322	6.88373	respiratory nitrate reductase subunit beta NarH
Q7A_0448	531	49082	11405	6615	948.146	9.35979	respiratory nitrate reductase subunit delta NarJ
Q7A_0449	696	47152	15069	11427	793.938	7.83749	respiratory nitrate reductase subunit gamma NarI
Q7A_0450	687	34753	11778	9911	616.434	6.08523	carbonic anhydrase
Q7A_0451	1227	28622	12018	12002	321.9	3.17769	hypothetical protein
Q7A_0452	279	3278	2093	1989	197.904	1.95365	coenzyme PQQ synthesis protein D
Q7A_0453	1161	9481	6779	6526	147.251	1.45361	coenzyme PQQ synthesis protein E
Q7A_0454	429	2452	2303	2520	127.238	1.25605	hypothetical protein
Q7A_0455	1101	6588	6022	7462	136.794	1.35038	phosphoserine aminotransferase
Q7A_0456	756	4883	4811	6054	156.285	1.54279	dihydroorotate dehydrogenase
Q7A_0457	849	9320	10440	11692	277.959	2.74392	ISSod6 transposase, IS1301
Nitrous oxide reductase (Nos)
Q7A_0458	2163	87182	93006	106435	994.25	9.8149	nitrous oxide reductase NosR
Q7A_0459	1002	132953	127441	116043	1472.6	14.537	Nitrous-oxide reductase NosZ
Q7A_0461	1290	29405	27098	27726	489.9	4.83613	nitrous oxide reductase NosD
Q7A_0462	900	10705	11132	11707	279.641	2.76052	nitrous oxide reductase NosF
Q7A_0463	831	10085	8951	10005	262.202	2.58837	nitrous oxide reductase NosY
Q7A_0464	513	7928	6555	6756	310.655	3.06668	nitrous oxide reductase NosL
Q7A_0465	2049	67331	46737	39400	561.975	5.54763	Ribonucleotide reductase of class III (anaerobic), large subunit (EC 1.17.4.2)
Q7A_0466	171	31266	23187	17206	3144.19	31.0384	hypothetical protein
Q7A_0467	681	42828	32110	24795	1098.82	10.8472	Ribonucleotide reductase of class III (anaerobic), activating protein (EC 1.97.1.4)
Q7A_0468	888	33559	23191	19881	647.497	6.39188	Pyridoxine biosynthesis glutamine amidotransferase, synthase subunit (EC 2.4.2.-)
Q7A_0469	567	32167	21951	18685	963.414	9.51051	Pyridoxine biosynthesis glutamine amidotransferase, glutaminase subunit (EC 2.4.2.-)
Q7A_0470	537	14953	10912	9806	498.39	4.91995	molybdopterin biosynthesis Mog protein, molybdochelatase
Q7A_0471	516	7482	5632	5305	267.843	2.64406	Putative lipid carrier protein
Q7A_0472	996	13536	9035	8781	236.19	2.33158	Putative protease
Q7A_0473	906	17884	11370	10476	329.019	3.24796	Putative protease
Q7A_0474	258	2549	1727	1793	176.497	1.74232	Cytochrome C, probably c550
Q7A_0475	141	1680	1405	1417	239.62	2.36545	hypothetical protein
Q7A_0476	732	2159	1719	1743	234.347	2.31339	hypothetical protein
Q7A_0477	180	5215	4019	4364	139.392	1.37603	hypothetical protein
Q7A_0478	444	3179	2797	3301	156.754	1.54742	copper export protein
Nitrate reductase (Nar2) and transporter
Q7A_0479	2652	12117	11328	12365	101.317	1.00017	NarK12f, Nitrate/nitrite transporter
Q7A_0480	759	2637	3200	2382	81.2589	0.802161	Parvulin-like peptidyl-prolyl isomerase
Q7A_0481	690	2209	2504	1750	70.2682	0.693664	respiratory nitrate reductase subunit gamma NarI
Q7A_0482	699	3767	4383	2776	117.28	1.15775	respiratory nitrate reductase subunit delta NarJ
Q7A_0483	1539	7002	8267	5008	98.8567	0.97588	respiratory nitrate reductase subunit beta NarH
Q7A_0484	3744	29222	29759	22774	163.842	1.61739	respiratory nitrate reductase subunit alpha NarG
Nitric oxide reductase (Nor2)
Q7A_0485	2049	5529	5084	5383	58.5747	0.57823	nitric oxide reductase activation protein NorD
Q7A_0486	819	4519	4338	3768	115.652	1.14168	nitric-oxide reductase subunit Q
Q7A_0487	1362	7809	7360	6859	121.355	1.19798	nitric-oxide reductase subunit B
Q7A_0488	831	7329	7439	6859	195.27	1.92764	nitric-oxide reductase subunit C
